# Supplementary material for: The Functions of β-Defensin in Flounder (Paralichthys olivaceus): Antibiosis, Chemotaxis and Modulation of Phagocytosis
Source: Biology (Basel). 2021 Nov 29;10(12):1247. doi: 10.3390/biology10121247 (PMC8698591; doi:10.3390/biology10121247)
Supplement: Supplementary file 1 [file biology-10-01247-s001.zip]

Archive with 2 entries (2 files):
- Full figure of PAGEs.pdf
- Table S1-layout.pdf
